# Supplementary material for: Differentiation of MIS 9 and MIS 11 in the continental record: vegetational, faunal, aminostratigraphic and sea-level evidence from coastal sites in Essex, UK
Source: Quat Sci Rev. 2009 Nov;28(23-24):2342–73. doi: 10.1016/j.quascirev.2009.04.017 (PMC2806946; doi:10.1016/j.quascirev.2009.04.017)
Supplement: Supplementary file 2 [file mmc2.xls]

## Sheet: 1. Test sites used
Appendix 2: Statistical test results for the amino acid dataset and additional stratigraphical and chronological information and references on the comparison sites.
						References*
		n	Grid Reference	Independent chronology/stratigraphy	Assumed Age	*References do not always relate to the profile analysed, but relate to a discussion of the age of the site in general.
sites correlated with MIS 11	Swanscombe	6	TQ 595748	Orsett Heath Formation, mammals, molluscs	MIS 11	Kerney, 1971; Bridgland, 1994; Gibbard, 1994; Schreve 2001b
	Elveden	7	TL 809804		MIS 11	Ashton et al. 2005
	Barnham	15	TL 875787	kettle hole in Anglian; TL ~ MIS 9	MIS 11	Ashton et al., 1998; Preece & Penkman, 2005
	Clacton	4	TM 146128	vertebrates, molluscs, stratigraphical context	MIS 11	Bridgland, 1994; Bridgland et al., 1999; Schreve 2001b
	Hoxne	12	TM 175767	U-series/ESR dating, mammals, relation to underlying till	MIS 11	Evans et al., 1896; West, 1956; Bowen et al., 1989; Singer et al., 1993; Schwarz & Grun, 1993; Grun & Schwarcz, 2000; Schreve 2001b
	Beeches Pit	4	TL 798719	U series/ESR and TL, molluscs	MIS 11	Preece et al., 2007
sites correlated with MIS 9	Purfleet	60	TQ 568785	Corbets Tey Formation, mammals, molluscs, OSL (E.Rhodes, pers. comm)	MIS 9	Hollin, 1977; Bridgland, 1994; Bowen et al., 1995; Schreve et al., 2002
	Grays	2	TQ 6278, TQ 5978	Lynch Hill Formation	MIS 9	Bridgland 1994
	Hackney	2	TQ 3452 8587	Highbury or Leytonstone Members, coleoptera, mollusc	MIS 9	Gibbard, 1994; Green et al., 2006
	Barling	4	TQ 935899	molluscs, terrace stratigraphy	MIS 9	Bridgland et al. 2001
sites correlated with MIS 7	Aveley	5	TQ 552808	Mucking formation, mammals, molluscs, OSL (E.Rhodes, pers. comm)	MIS 7	West, 1969; Sutcliffe, 1975; Stuart, 1976; Hollin, 1977; Shotton 1983; Gibbard, 1985; 1994; Bowen et al., 1989; Bridgland, 1994; Preece, 1995; Keen, 2001; Schreve, 2001a, 2001b
	Lion Pit	62	TQ 595748	Mucking formation, mammals, molluscs	MIS 7	Bridgland, 1994; Gibbard, 1994; Schreve, 2001b; Schreve et al., 2006
References:
Ashton, N.M., Bowen, D.Q., Holman, J.A Hunt, C.O., Irving, B.G., Kemp, R.A., Lewis, S.G., McNabb, J., Parfitt, S., Seddon, M.B., 1994. Excavations at the Lower Palaeolithic site at East Farm, Barnham, Suffolk 1989-92. Journal of the Geological Society of London 151, 599-605.
Ashton, N, Lewis, S, Parfitt, S, Candy, I, Keen, D, Kemp, R, Penkman, K, Thomas, G, and Whittaker, J, 2005 Excavations at the Lower Palaeolithic site at Elveden, Suffolk, UK, Proc Prehist Soc, 71, 1–61
Bowen, D.Q., Hughes, S., Sykes, G.A., Miller, G.H., 1989. Land-sea correlations in the Pleistocene based on isoleucine epimerization in non-marine mollusks. Nature 340, 49-51
Bowen, D.Q., Sykes, G.A., Maddy, D., Bridgland, D.R., Lewis, S.G., 1995. Aminostratigraphy and amino acid geochronology of English lowland valleys: the Lower Thames in context. In: Bridgland, D.R., Allen, P., Haggart, B.A. (Eds), The Quaternary of the lower reaches of the Thames. Field guide, Quaternary Research Association, Durham, pp. 61-63.
Bridgland, D.R., 1994. Quaternary of the Thames, Geological Conservation Review Series No 7.
Bridgland, D.R., Field, M.H., Holmes, J.A., McNabb, J., Preece, R.C., Selby, I., Wymer, J.J., Boreham, S., Irving, B.G., Parfitt, S.A., Stuart, A.J., 1999. Middle Pleistocene interglacial Thames-Medway deposits at Clacton-on-Sea, England: Reconsideration of the biostratigraphical and environmental context of the type Clactonian Palaeolithic industry. Quaternary Science Reviews 18, 109-146.
Bridgland, D R, Preece, R C, Roe, H M, Tipping, R M, Coope, G R, Field, M H, Robinson, J E, Schreve, D C, and Crowe, K, 2001 Middle Pleistocene interglacial deposits at Barling, Essex, England: evidence for a longer chronology for the Thames terrace sequence, J Quat Sci, 16, 813–40
Evans, J., Morse, E., Reid, C., Ridley, E.P., Ridley H.N., 1896. The relation of Palaeolithic man to the glacial epoch. Report of the British Association, Liverpool, pp. 400-416
Gibbard, P.L., 1985. The Pleistocene history of the Middle Thames Valley. Cambridge University Press.
Green, C.P., Branch, N.P., Coope, G.R., Field, M.H., Keen, D.H., Wells, J.M., Schwenninger, J-L., Preece, R.C., Schreve, D.C., Canti, M.G., Gleed-Owen, C.P., 2006. Marine Isotope Stage 9 environments of fluvial deposits at Hackney, north London, UK. Quaternary Science Reviews 25, 89-113.
Grün, R., Schwarcz, H.P., 2000. Revised open system U-series/ESR age calculations for teeth from Stratum C at the Hoxnian Interglacial type locality, England. Quaternary Science Reviews 19, 1151-1154
Hollin, J.T., 1977. Thames interglacial sites, Ipswichian sea levels and Antarctic ice surges. Boreas 6, 33-52.
Keen, D.H., 2001. Towards a late Middle Pleistocene non-marine molluscan biostratigraphy for the British Isles, Quaternary Science Reviews 20, 1657-1666
Kerney, M.P., 1971. Interglacial deposits at Barnfield Pit, Swanscombe, and their molluscan fauna. Journal of the Geological Society, London 127, 69-93.
Preece, R.C., 1995. Mollusca from interglacial sediments at three critical sites in the Lower Thames. In: Bridgland, D.R., Allen, P., Haggart, B.A. (Eds), The Quaternary of the lower reaches of the Thames. Field guide, Quaternary Research Association, Durham, 53-62.
Preece, R.C., Penkman, K.E.H., 2005. New faunal analyses and amino acid dating of the Lower Palaeolithic site at East Farm, Barnham, Suffolk. Proceedings of the Geologists’ Association 116, 363-377.
Preece, R C, Parfitt, S A, Bridgland, D R, Lewis, S G, Rowe, P J, Atkinson, T C, Candy, I, Debenham, N C, Penkman, K E H, Rhodes, E J, Schwenninger, J-L, Griffiths, H I, Whittaker, J E, and Gleed-Owen, C, 2007 Terrestrial environments during MIS 11: evidence from the Palaeolithic site at West Stow, Suffolk, UK, Quat Sci Rev, 26, 1236-1300
Schreve, D.C. 2001a. Mammalian evidence from Middle Pleistocene fluvial sequences for complex environmental change at the oxygen isotope substage level. Quaternary International 79, 65-74
Schreve, D.C., 2001b. Differentiation of the British late Middle Pleistocene interglacials: the evidence from mammalian biostratigraphy. Quaternary Science Reviews 20, 1693-1705.
Schreve, D.C., Bridgland, D.R., Allen, P., Blackford, J.J., Gleed-Owen, C.P., Griffiths, H.I., Keen, D.H., White, M.J., 2002. Sedimentology, palaeontology and archaeology of late Middle Pleistocene River Thames terrace deposits at Purfleet, Essex, UK. Quaternary Science Reviews 21, 1423-1464.
Schreve, D.C., Harding, P., White, M.J., Bridgland, D.R., Allen, P., Clayton, F., Keen, D.H., Penkman, K.E.H., 2006. A Levallois knapping site at West Thurrock, Lower Thames, UK: its Quaternary context, environment and age. Proceedings of the Prehistoric Society 72, 21-52
Schwarcz, H.P., Grün, R., 1993. Electron Spin Resonance (ESR) dating of the Lower Industry, In Singer R, Gladfelter, B G and Wymer, J J (eds), The Lower Palaeolithic site at Hoxne, England, University of Chicago Press, 210-211
Shotton, F.W., 1983. Interglacials after the Hoxnian in Britain, In Billard, A, Conchon, O and Shotton, F W (eds) Quaternary glaciations in the northern hemisphere, UNESCO International Geological Correlation Programme, Project 73/1/24, Report 9, Paris, 109-115. Reproduced in Quaternary Newsletter 39, 20-5
Singer, R., Gladfelter, B.G., Wymer, J.J., 1993. The Lower Paleolithic Site at Hoxne, England, University of Chicago Press, Chicago Sparks 1957
Stuart, A.J., 1976. The history of the mammal fauna during the Ipswichian/Last Interglacial in England. Philosophical Transactions of the Royal Society, London, B276, 221-250
Sutcliffe, A.J., 1975. A hazard in the interpretation of glacial-interglacial sequences. Quaternary Newsletter 17, 1-3
West, R.G., 1956. The Quaternary deposits at Hoxne, Suffolk. Philosophical Transactions of the Royal Society of London, B239, 265-356
West, R.G., 1969. Pollen analysis from interglacial deposits at Aveley and Grays, Essex. Proceedings of the Geologists’ Association 80, 271-282

## Sheet: 2. Statistics - CG AAR
							2-tailed t-tests
							tests between CG and group		tests between EMR and MIS 7
Species	Amino acid	Fraction	Asx bF	n	mean	stdev	Difference	p	Difference	p
B. tentaculata opercula	Asx	FAA	Cudmore Grove	8	0.74771	0.00374
			correlated with MIS 11	100	0.7717	0.0169	-0.02399	0
			correlated with MIS 9	142	0.7563	0.0117	-0.00863	0					2-tailed t-test
			correlated with MIS 7	131	0.7108	0.0124	0.03687	0					Yes	No
			East Mersea Restaurant Site	14	0.7108	0.0124			-0.11032	0		Is CG younger than sites correlated with MIS 11?	10	0
												Is CG younger than sites correlated with MIS 9?	9	1
B. tentaculata opercula	Glx	FAA	Cudmore Grove	8	0.25377	0.00567						Is CG older than sites correlated with MIS 7?	8	2
			correlated with MIS 11	100	0.3653	0.0348	-0.11154	0				Is EMR younger than sites correlated with MIS 7?	10	0
			correlated with MIS 9	141	0.3067	0.036	-0.05289	0
			correlated with MIS 7	131	0.2812	0.0226	-0.0216	0
			East Mersea Restaurant Site	14	0.2294	0.0184			-0.05181	0
													Swanscombe	Elveden	Barnham	Clacton	Hoxne	Beeches Pit
B. tentaculata opercula	Ala	FAA	Cudmore Grove	8	0.4325	0.0145						Sites correlated with MIS 11: n=	6	7	15	4	12	4
			correlated with MIS 11	100	0.488	0.0246	-0.05551	0
			correlated with MIS 9	141	0.4683	0.0212	0.03582	0					Purfleet	Grays	Hackney	Barling
			correlated with MIS 7	135	0.3586	0.0137	0.07383	0				Sites correlated with MIS 9: n=	60	2	2	4
			East Mersea Restaurant Site	14	0.2303	0.0136			-0.1283	0
													Aveley	Lion Pit
B. tentaculata opercula	Val	FAA	Cudmore Grove	8	0.23209	0.00809						Sites correlated with MIS 7: n=	5	62
			correlated with MIS 11	100	0.2838	0.0253	-0.05174	0
			correlated with MIS 9	142	0.255	0.0219	-0.02293	0
			correlated with MIS 7	132	0.1976	0.0158	0.03453	0
			East Mersea Restaurant Site	14	0.1303	0.0131			-0.06727	0
B. tentaculata opercula	[Ser]/[Ala]	FAA	Cudmore Grove	8	0.41392	0.0071
			correlated with MIS 11	100	0.2815	0.0387	0.13247	0
			correlated with MIS 9	144	0.3639	0.0301	0.05002	0
			correlated with MIS 7	135	0.4597	0.049	-0.04575	0
			East Mersea Restaurant Site	14	0.6866	0.066			0.2269	0
B. tentaculata opercula	Asx	THAA	Cudmore Grove	8	0.6409	0.0167
			correlated with MIS 11	103	0.6884	0.0209	-0.04754	0
			correlated with MIS 9	156	0.6528	0.0209	-0.01192	0.089
			correlated with MIS 7	131	0.6269	0.0206	0.01402	0.053
			East Mersea Restaurant Site	14	0.4984	0.0133			-0.12851	0
B. tentaculata opercula	Glx	THAA	Cudmore Grove	8	0.28139	0.00994
			correlated with MIS 11	103	0.2927	0.0165	-0.07428	0
			correlated with MIS 9	160	0.2464	0.0167	-0.02805	0
			correlated with MIS 7	133	0.2093	0.0116	0.00907	0.038
			East Mersea Restaurant Site	14	0.1396	0.0124			-0.06972	0
B. tentaculata opercula	Ala	THAA	Cudmore Grove	8	0.3437	0.0178
			correlated with MIS 11	103	0.4186	0.0215	-0.07493	0
			correlated with MIS 9	162	0.3802	0.0191	-0.03655	0.001
			correlated with MIS 7	133	0.2981	0.0136	0.04561	0
			East Mersea Restaurant Site	14	0.1675	0.0162			-0.13054	0
B. tentaculata opercula	Val	THAA	Cudmore Grove	8	0.1864	0.00981
			correlated with MIS 11	101	0.223	0.0218	-0.03663	0
			correlated with MIS 9	158	0.2008	0.0167	-0.01439	0.004
			correlated with MIS 7	135	0.1575	0.0152	0.02894	0
			East Mersea Restaurant Site	14	0.08172	0.00742			-0.07574	0
B. tentaculata opercula	[Ser]/[Ala]	THAA	Cudmore Grove	8	0.3978	0.0136
			correlated with MIS 11	102	0.2842	0.033	0.1136	0
			correlated with MIS 9	156	0.367	0.0293	0.03074	0
			correlated with MIS 7	133	0.4249	0.0509	-0.02707	0
			East Mersea Restaurant Site	13	0.5552	0.0556			0.1303	0
								If p<0.05, then the result is significant at a 95% confidence level
			Comments:	Along with the problem of small sample sizes, amino acid data have upper and lower limits (0 and 1) and therefore statistical tests must be applied with caution. However, they can provide a useful insight alongside the interpretation based on the graphical data.
								The t-test performed assume unequal variances. This is a test of the null hypothesis that the means of two normally distributed populations are equal. Given two data sets, each characterized by its mean, standard deviation and number of data points, a t test determines whether the means are distinct, provided that the underlying distributions can be assumed to be normal. If the t value that is ca…
